# Supplementary material for: Design of a Novel Class of N-Heterocyclic Carbene Cycloplatinated Complexes Containing Pyrene Chromophores
Source: Molecules. 2025 Nov 19;30(22):4473. doi: 10.3390/molecules30224473 (PMC12655006; doi:10.3390/molecules30224473)
Supplement: Supplementary file 1 [file molecules-30-04473-s001.zip]

Archive with 1 entries (1 files):
- molecules-3962078-supplementary.pdf
